# Supplementary material for: Human Hepatocyte 4-Acetoxy-N,N-Diisopropyltryptamine Metabolite Profiling by Reversed-Phase Liquid Chromatography Coupled with High-Resolution Tandem Mass Spectrometry
Source: Metabolites. 2022 Jul 29;12(8):705. doi: 10.3390/metabo12080705 (PMC9413566; doi:10.3390/metabo12080705)
Supplement: Supplementary file 1 [file metabolites-12-00705-s001.zip]

Archive with 1 entries (1 files):
- metabolites-1821677-supplementary.pdf
